# Supplementary material for: Targeted Metabolomics Uncovers NorCA’s Role as a Potent Immunomodulator in Acute Pancreatitis by Promoting Macrophage Reprogramming and Efferocytosis
Source: Int J Mol Sci. 2026 May 15;27(10):4421. doi: 10.3390/ijms27104421 (PMC13207563; doi:10.3390/ijms27104421)
Supplement: Supplementary file 1 [file ijms-27-04421-s001.zip]

Archive with 7 entries (6 files):
- Supplementary Data/
- Supplementary Data/Supplementary Data 1.xlsx
- Supplementary Data/Supplementary Data 2.xlsx
- Supplementary Data/Supplementary Data 3.xlsx
- Supplementary Data/Supplementary Data 4 (clinical cohorts).xlsx
- Supplementary Data/Supplementary Data 5 (mice raw data).xlsx
- Supplementary Information 20260401.pdf
