# Supplementary material for: Targeted Metabolomics Uncovers NorCA’s Role as a Potent Immunomodulator in Acute Pancreatitis by Promoting Macrophage Reprogramming and Efferocytosis
Source: Int J Mol Sci. 2026 May 15;27(10):4421. doi: 10.3390/ijms27104421 (PMC13207563; doi:10.3390/ijms27104421)
Supplement: Supplementary file 1 [file ijms-27-04421-s001.zip › Supplementary Data/Supplementary Data 1.xlsx]

## Sheet: The possible targets of NorCA
Target	Common name	Uniprot ID	ChEMBL ID	Target Class	Probability*
Bile acid receptor FXR	NR1H4	Q96RI1	CHEMBL2047	Nuclear receptor	0.615836
G-protein coupled bile acid receptor 1	GPBAR1	Q8TDU6	CHEMBL5409	Family A G protein-coupled receptor	0.54205
Vitamin D receptor	VDR	P11473	CHEMBL1977	Nuclear receptor	0.394391
Prostanoid EP2 receptor	PTGER2	P43116	CHEMBL1881	Family A G protein-coupled receptor	0.304317
Dual specificity phosphatase Cdc25A	CDC25A	P30304	CHEMBL3775	Phosphatase	0.279715
Prostanoid FP receptor	PTGFR	P43088	CHEMBL1987	Family A G protein-coupled receptor	0.263222
11-beta-hydroxysteroid dehydrogenase 1	HSD11B1	P28845	CHEMBL4235	Enzyme	0.205916
Aldo-keto reductase family 1 member B10	AKR1B10	O60218	CHEMBL5983	Enzyme	0.197715
UDP-glucuronosyltransferase 2B7	UGT2B7	P16662	CHEMBL4370	Enzyme	0.181323
Corticosteroid binding globulin	SERPINA6	P08185	CHEMBL2421	Secreted protein	0.181323
Testis-specific androgen-binding protein	SHBG	P04278	CHEMBL3305	Secreted protein	0.181323
Estradiol 17-beta-dehydrogenase 3	HSD17B3	P37058	CHEMBL4234	Enzyme	0.181323
Glucose-6-phosphate 1-dehydrogenase	G6PD	P11413	CHEMBL5347	Enzyme	0.181323
GABA-B receptor (by homology)	GABBR1	Q9UBS5	CHEMBL2064	Family C G protein-coupled receptor	0.181323
Androgen Receptor	AR	P10275	CHEMBL1871	Nuclear receptor	0.173117
Peroxisome proliferator-activated receptor alpha	PPARA	Q07869	CHEMBL239	Nuclear receptor	0.156708
Peroxisome proliferator-activated receptor delta	PPARD	Q03181	CHEMBL3979	Nuclear receptor	0.156708
DNA polymerase beta (by homology)	POLB	P06746	CHEMBL2392	Enzyme	0.148532
Cytochrome P450 19A1	CYP19A1	P11511	CHEMBL1978	Cytochrome P450	0.140333
Niemann-Pick C1-like protein 1	NPC1L1	Q9UHC9	CHEMBL2027	Other membrane protein	0.140333
GABA A receptor alpha-2/beta-2/gamma-2	GABRA2 GABRB2 GABRG2	P47869 P47870 P18507	CHEMBL2111413	Ligand-gated ion channel	0.140333
Fatty acid binding protein intestinal	FABP2	P12104	CHEMBL4879	Fatty acid binding protein family	0.140333
Protein farnesyltransferase	FNTA FNTB	P49354 P49356	CHEMBL2094108	Enzyme	0.132135
11-beta-hydroxysteroid dehydrogenase 2	HSD11B2	P80365	CHEMBL3746	Enzyme	0.132135
Solute carrier family 22 member 6 (by homology)	SLC22A6	Q4U2R8	CHEMBL1641347	Electrochemical transporter	0.123937
Fatty acid binding protein adipocyte	FABP4	P15090	CHEMBL2083	Fatty acid binding protein family	0.123937
Fatty acid binding protein muscle	FABP3	P05413	CHEMBL3344	Fatty acid binding protein family	0.123937
Fatty acid binding protein epidermal	FABP5	Q01469	CHEMBL3674	Fatty acid binding protein family	0.123937
Free fatty acid receptor 1	FFAR1	O14842	CHEMBL4422	Family A G protein-coupled receptor	0.115737
Histone lysine demethylase PHF8	PHF8	Q9UPP1	CHEMBL1938212	Eraser	0.115737
CDC45-related protein	CDC45	O75419	CHEMBL3040	Other nuclear protein	0.115737
Prostanoid EP4 receptor (by homology)	PTGER4	P35408	CHEMBL1836	Family A G protein-coupled receptor	0.115737
Prostanoid EP3 receptor	PTGER3	P43115	CHEMBL3710	Family A G protein-coupled receptor	0.115737
Lysine-specific demethylase 2A	KDM2A	Q9Y2K7	CHEMBL1938210	Eraser	0.115737
Protein-tyrosine phosphatase 1B	PTPN1	P18031	CHEMBL335	Phosphatase	0.115737
Hydroxyacid oxidase 1	HAO1	Q9UJM8	CHEMBL4229	Enzyme	0.115737
HMG-CoA reductase	HMGCR	P04035	CHEMBL402	Oxidoreductase	0.115737
G protein-coupled receptor 44	PTGDR2	Q9Y5Y4	CHEMBL5071	Family A G protein-coupled receptor	0.115737
Lysine-specific demethylase 5C	KDM5C	P41229	CHEMBL2163176	Eraser	0.115737
Thromboxane A2 receptor	TBXA2R	P21731	CHEMBL2069	Family A G protein-coupled receptor	0.115737
Thyroid hormone receptor alpha	THRA	P10827	CHEMBL1860	Nuclear receptor	0.115737
Thyroid hormone receptor beta-1	THRB	P10828	CHEMBL1947	Nuclear receptor	0.115737
Prostanoid DP receptor	PTGDR	Q13258	CHEMBL4427	Family A G protein-coupled receptor	0.115737
Type-1 angiotensin II receptor (by homology)	AGTR1	P30556	CHEMBL227	Family A G protein-coupled receptor	0.115737
Glycogen synthase kinase-3 beta	GSK3B	P49841	CHEMBL262	Kinase	0.115737
Glycogen synthase kinase-3 alpha	GSK3A	P49840	CHEMBL2850	Kinase	0.115737
Endothelin receptor ET-A (by homology)	EDNRA	P25101	CHEMBL252	Family A G protein-coupled receptor	0.115737
Voltage-gated calcium channel alpha2/delta subunit 1	CACNA2D1	P54289	CHEMBL1919	Calcium channel auxiliary subunit alpha2delta family	0.115737
Estrogen receptor alpha	ESR1	P03372	CHEMBL206	Nuclear receptor	0.115737
Steryl-sulfatase	STS	P08842	CHEMBL3559	Enzyme	0.115737
Endothelin receptor ET-B	EDNRB	P24530	CHEMBL1785	Family A G protein-coupled receptor	0.115737
Leukocyte common antigen	PTPRC	P08575	CHEMBL3243	Enzyme	0.115737
AMP deaminase 2	AMPD2	Q01433	CHEMBL2997	Enzyme	0.115737
Inosine-5'-monophosphate dehydrogenase 2	IMPDH2	P12268	CHEMBL2002	Oxidoreductase	0.115737
Inosine-5'-monophosphate dehydrogenase 1	IMPDH1	P20839	CHEMBL1822	Oxidoreductase	0.115737
Matrix metalloproteinase 3	MMP3	P08254	CHEMBL283	Protease	0.115737
Matrix metalloproteinase 2	MMP2	P08253	CHEMBL333	Protease	0.115737
Betaine transporter	SLC6A12	P48065	CHEMBL3715	Electrochemical transporter	0.115737
Glutathione S-transferase kappa 1	GSTK1	Q9Y2Q3	CHEMBL4491	Enzyme	0.115737
Neuronal acetylcholine receptor protein alpha-7 subunit (by homology)	CHRNA7	P36544	CHEMBL2492	Ligand-gated ion channel	0.115737
Diacylglycerol O-acyltransferase 1	DGAT1	O75907	CHEMBL6009	Enzyme	0.115737
Plasminogen	PLG	P00747	CHEMBL1801	Protease	0.115737
Integrin alpha-V/beta-3	ITGAV ITGB3	P06756 P05106	CHEMBL1907598	Membrane receptor	0.115737
Integrin alpha-IIb/beta-3	ITGA2B ITGB3	P08514 P05106	CHEMBL2093869	Membrane receptor	0.115737
Integrin alpha-V/beta-5	ITGB5 ITGAV	P18084 P06756	CHEMBL2096675	Membrane receptor	0.115737
Integrin alpha-V/beta-1	ITGAV ITGB1	P06756 P05556	CHEMBL2111407	Membrane receptor	0.115737
Cytochrome P450 2C9	CYP2C9	P11712	CHEMBL3397	Cytochrome P450	0.115737
Carbonic anhydrase II	CA2	P00918	CHEMBL205	Lyase	0
Membrane metallo-endopeptidase-like 1	MMEL1	Q495T6	CHEMBL3638356	Hydrolase	0
Caspase-1	CASP1	P29466	CHEMBL4801	Protease	0
Transforming protein RhoA	RHOA	P61586	CHEMBL6052	Unclassified protein	0
Mu opioid receptor	OPRM1	P35372	CHEMBL233	Family A G protein-coupled receptor	0
Delta opioid receptor	OPRD1	P41143	CHEMBL236	Family A G protein-coupled receptor	0
Kappa Opioid receptor	OPRK1	P41145	CHEMBL237	Family A G protein-coupled receptor	0
HERG	KCNH2	Q12809	CHEMBL240	Voltage-gated ion channel	0
Heat shock protein HSP 90-beta	HSP90AB1	P08238	CHEMBL4303	Other cytosolic protein	0
Metabotropic glutamate receptor 5	GRM5	P41594	CHEMBL3227	Family C G protein-coupled receptor	0
Integrin alpha-5/beta-1	ITGB1 ITGA5	P05556 P08648	CHEMBL2095226	Membrane receptor	0
Sphingosine 1-phosphate receptor Edg-1	S1PR1	P21453	CHEMBL4333	Family A G protein-coupled receptor	0
Tubulin--tyrosine ligase	TTL	Q8NG68	CHEMBL5549	Enzyme	0
Serotonin transporter (by homology)	SLC6A4	P31645	CHEMBL228	Electrochemical transporter	0
Muscarinic acetylcholine receptor M1 (by homology)	CHRM1	P11229	CHEMBL216	Family A G protein-coupled receptor	0
Estradiol 17-beta-dehydrogenase 2	HSD17B2	P37059	CHEMBL2789	Enzyme	0
Bone morphogenetic protein 1	BMP1	P13497	CHEMBL3898	Protease	0
Matrix metalloproteinase 1	MMP1	P03956	CHEMBL332	Protease	0
Matrix metalloproteinase 8	MMP8	P22894	CHEMBL4588	Protease	0
AMP deaminase 1	AMPD1	P23109	CHEMBL2869	Enzyme	0
Integrin alpha-4/beta-1	ITGB1 ITGA4	P05556 P13612	CHEMBL1907599	Membrane receptor	0
Estrogen receptor beta	ESR2	Q92731	CHEMBL242	Nuclear receptor	0
TNF-alpha	TNF	P01375	CHEMBL1825	Secreted protein	0
Cholecystokinin B receptor (by homology)	CCKBR	P32239	CHEMBL298	Family A G protein-coupled receptor	0
Lysosomal protective protein	CTSA	P10619	CHEMBL6115	Protease	0
Nuclear receptor subfamily 1 group I member 3	NR1I3	Q14994	CHEMBL5503	Nuclear receptor	0
Phosphodiesterase 5A	PDE5A	O76074	CHEMBL1827	Phosphodiesterase	0
Dihydrofolate reductase	DHFR	P00374	CHEMBL202	Oxidoreductase	0
Prostaglandin E synthase	PTGES	O14684	CHEMBL5658	Enzyme	0
Insulin receptor	INSR	P06213	CHEMBL1981	Kinase	0
Cyclin-dependent kinase 2/cyclin E	CCNE2 CDK2 CCNE1	O96020 P24941 P24864	CHEMBL2094126	Other cytosolic protein	0
Cyclin-dependent kinase 1/cyclin B	CCNB3 CDK1 CCNB1 CCNB2	Q8WWL7 P06493 P14635 O95067	CHEMBL2094127	Other cytosolic protein	0
Cyclin-dependent kinase 2/cyclin A	CDK2 CCNA1 CCNA2	P24941 P78396 P20248	CHEMBL2094128	Other cytosolic protein	0
