# Supplementary material for: Targeted Metabolomics Uncovers NorCA’s Role as a Potent Immunomodulator in Acute Pancreatitis by Promoting Macrophage Reprogramming and Efferocytosis
Source: Int J Mol Sci. 2026 May 15;27(10):4421. doi: 10.3390/ijms27104421 (PMC13207563; doi:10.3390/ijms27104421)
Supplement: Supplementary file 1 [file ijms-27-04421-s001.zip › Supplementary Data/Supplementary Data 2.xlsx]

## Sheet: CurPockets_info_PPARA
Cavities_volume		center_x	center_y	center_z		size_x	size_y	size_z		score（kcal/mol）		contact_resi
1791		-40.984	-4.129	34.243		22	22	22		-7.7		LEU:98:A,ILE:100:A,LYS:108:A,ALA:109:A,SER:110:A,GLY:111:A,TYR:112:A,HIS:113:A,TYR:114:A,GLY:115:A,HIS:117:A,GLU:120:A,LYS:123:A,ARG:127:A,ALA:170:A,ILE:171:A,ARG:172:A,PHE:173:A,GLY:174:A,ARG:175:A,MET:176:A,LYS:181:A,LEU:184:A
Annotation of chemical bond types
