# Supplementary material for: Targeted Metabolomics Uncovers NorCA’s Role as a Potent Immunomodulator in Acute Pancreatitis by Promoting Macrophage Reprogramming and Efferocytosis
Source: Int J Mol Sci. 2026 May 15;27(10):4421. doi: 10.3390/ijms27104421 (PMC13207563; doi:10.3390/ijms27104421)
Supplement: Supplementary file 1 [file ijms-27-04421-s001.zip › Supplementary Data/Supplementary Data 3.xlsx]

## Sheet: CurPockets_info_PPARG
Cavities_volume		center_x	center_y	center_z		size_x	size_y	size_z		score（kcal/mol）		contact_resi
3135		-17.314	-5.257	-2.01		22	22	22		-8.2		TYR:250:A,PHE:254:A,PRO:255:A,LEU:256:A,THR:257:A,PHE:292:A,ILE:309:A,GLY:312:A,CYS:313:A,GLN:314:A,ARG:316:A,SER:317:A,GLU:319:A,ALA:320:A,GLU:323:A,ILE:354:A,TYR:355:A,MET:357:A,LEU:358:A,LEU:361:A,MET:362:A,VAL:367:A,LEU:368:A,ILE:369:A,SER:370:A,GLU:371:A,GLY:372:A,MET:376:A,LEU:381:A,PHE:391:A,MET:392:A,LYS:395:A,HIS:477:A
Annotation of chemical bond types
