# Supplementary material for: Targeted Metabolomics Uncovers NorCA’s Role as a Potent Immunomodulator in Acute Pancreatitis by Promoting Macrophage Reprogramming and Efferocytosis
Source: Int J Mol Sci. 2026 May 15;27(10):4421. doi: 10.3390/ijms27104421 (PMC13207563; doi:10.3390/ijms27104421)
Supplement: Supplementary file 1 [file ijms-27-04421-s001.zip › Supplementary Data/Supplementary Data 4 (clinical cohorts).xlsx]

## Sheet: Sheet1
The original data for NorCA and other bile acid concentrations at time 0 and 12 h in AP patients .
time	Patient Number	LCA（ng/mL）	beta-UDCA（ng/mL）	DCA（ng/mL）	CDCA（ng/mL）	NorCA（ng/mL）	CA（ng/mL）	GHDCA（ng/mL）	GCDCA（ng/mL）	GUDCA（ng/mL）	GDCA（ng/mL）	GCA（ng/mL）	TLCA（ng/mL）	THDCA+TUDCA（ng/mL）	TDCA（ng/mL）	TCDCA（ng/mL）	TCA（ng/mL）	CDCA-G（ng/mL）
0h	A1	5	23.2	111.4	126	1.2	28.6	1.2	40.4	494	43.4	1.4	93.8	0.2	35.6	9.6	49.2	4
0h	A2	7.2	315.4	252.2	237.2	0.4	93.8	2	79.8	315.6	90.6	1.8	47.2	0.2	18.4	8.6	25.4	0.4
0h	A3	5.6	76	57.8	15.4	1.2	19.4	3.2	19.8	193.8	24.4	71.8	24.2	1	19.8	17.8	28.2	7.2
0h	A4	8.8	444.4	300.4	759.6	0.2	166.4	3.4	362.4	1385.4	387.6	44.8	147.4	0.6	6.4	12.8	112	1
0h	A5	7.6	7.8	96.2	22.8	0.2	23	4	19.8	461	22.2	41.4	112.6	1.2	54.2	36.2	76.4	23.6
0h	A6	6.2	565.8	122.6	98.8	0.2	11.6	0.2	104.6	232.8	116.4	11.2	21.8	0.2	2.4	27.6	27.6	1.2
0h	A7	9.4	12.4	84.4	9	0.2	3.4	10.6	15	212.2	16	74.8	55	1.2	24.4	11.8	35.8	1.8
0h	A8	6.4	51.6	24	13.4	0.6	12.2	1.8	23.4	318.2	30.2	85	51.2	0.4	15	3.8	19.8	1.4
0h	A9	5.6	32.8	108.8	116.2	5.6	140.2	5.2	122.8	1152.6	135.2	24.6	269.6	0.4	89.2	21	132.8	21
0h	A10	4.2	31.6	69	38.4	0.2	25.8	2	37	274.8	40	38.6	80.2	0.6	19.2	14	29.2	0.8
0h	A11	9	40	204	94	1	8	46	807	48	327	75	1	1	27	90	8	6
0h	A12	26	51	228	60	2	17	22	198	23	99	61	1	1	11	32	9	8
0h	A13	2.5	47	147	251	3	26	53	676	55	93	91	1	1	3	25	5	6
0h	A14	28	50	420	111	2	20	19	151	19	153	76	1	1	10	12	8	2
0h	A15	14	87	123	65	1	37	27	157	27	47	23	0.2	1	2	6	2	8
0h	A16	21	44	295	278	2	343	104	517	105	193	88	1	3	8	37	6	56
0h	A17	2.5	15	190	72	2	11	12	71	13	54	20	1	1	4	7	3	9
0h	A18	12	6	132	536	5	122	65	473	66	217	382	2	4	33	130	119	33
0h	A19	25	32	233	322	1	95	20	146	22	55	42	0.2	1	3	12	4	8
0h	A20	20	30	427	88	4	72	144	1403	146	1564	899	4	5	125	170	130	4
0h	A21	19	189	61	61	2	4	177	352	183	54	74	0.2	4	4	25	6	5
0h	A22	26	0.625	140	71	3	130	54	348	60	190	99	1	2	8	22	6	85
0h	A23	21	62	90	46	3	15	77	419	79	182	100	5	10	53	150	38	3
0h	A24	26	6	327	201	2	14	55	581	59	305	104	3	3	41	94	18	4
0h	A25	20	4	23	49	1	17	27	384	29	45	82	1	1	5	43	10	3
0h	A26	12	15	64	247	2	113	162	1479	167	185	332	1	6	8	149	34	6
0h	A27	23	84	76	330	2	120	118	688	122	21	178	0.2	3	1	49	11	7
0h	A28	29	21	220	122	2	141	17	209	18	60	25	1	1	3	15	3	10
0h	A29	9	11	632	539	1	184	68	421	68	525	197	3	3	47	55	26	2
0h	A30	16	25	163	26	1	5	19	47	19	33	9	0.2	1	1	3	1	2
0h	A31	28	423	5	146	2	15	323	734	338	5	209	0.2	10	0.25	63	16	4
0h	A32	25	78	298	57	3	31	50	242	52	200	78	1	3	34	43	16	3
0h	A33	28	73	132	69	4	44	114	427	119	106	57	1	2	3	19	3	11
0h	A34	29	83	259	60	9	11	146	1132	151	418	196	3	3	21	84	15	13
0h	A35	29	53	247	143	2	30	56	391	58	117	140	1	1	4	18	8	10
0h	A36	25	95	244	275	3	63	99	494	104	196	117	1	3	9	35	8	7
0h	A37	34	31	714	372	3	610	88	533	89	558	165	1	3	38	54	20	5
0h	A38	23	43	310	132	2	71	94	509	96	388	158	2	3	20	32	11	10
0h	A39	22	401	27	224	3	28	286	686	296	9	153	0.2	7	1	57	14	7
0h	A40	29	55	207	195	2	37	87	552	90	186	312	1	4	20	75	57	3
0h	A41	2.5	20	351	484	5	520	81	415	81	195	172	0.2	2	9	28	13	4
0h	A42	28	27	236	220	4	11	237	826	248	361	293	3	12	34	115	37	4
0h	A43	25	6	202	36	1	9	16	88	18	93	25	1	1	11	16	3	3
0h	A44	9	19	70	90	4	13	225	1578	234	246	402	2	13	28	266	63	6
0h	A45	31	25	309	166	2	53	58	350	62	319	143	1	3	29	50	19	6
0h	A46	26	94	345	96	1	17	24	148	24	163	50	1	1	20	25	7	12
0h	A47	23	104	255	141	2	56	42	277	44	142	68	0.2	1	5	13	5	6
0h	A48	21	361	0.1	265	1	14	171	490	175	0.2	35	0.2	6	0.25	58	4	38
0h	A49	24	313	76	626	2	110	159	375	162	18	58	0.2	3	1	22	5	5
0h	A50	27	15	881	406	4	598	70	846	71	960	270	5	3	116	143	66	4
0h	A51	35	9	128	8	3	8	74	458	78	240	103	2	3	15	45	8	4
0h	A52	28	89	195	85	4	8	90	242	94	170	72	2	4	14	24	8	3
0h	A53	27	314	307	157	1	14	99	245	103	86	33	1	2	5	18	3	3
0h	A54	24	42	127	190	2	22	93	359	94	88	69	0.2	4	6	36	8	10
0h	A55	30	13	183	150	1	88	70	658	72	201	208	1	4	20	104	35	4
0h	A56	24	54	200	228	3	16	59	489	61	210	61	2	3	22	66	11	4
0h	A57	31	44	388	831	2	426	70	441	71	152	84	0.2	3	8	40	6	11
0h	A58	27	296	0.1	349	2	35	164	372	167	0.2	55	0.2	2	0.25	15	3	4
0h	A59	24	78	111	374	2	39	137	815	139	120	303	0.2	4	7	72	46	3
0h	A60	28	1017	20	449	1	243	82	260	83	0.2	87	0.2	2	0.25	13	7	5
12h	B3	4	2	11	9	1	3	5	46	5	25	13	0.2	1	2	6	2	2
12h	B9	7	8	2	4	2	9	8	28	9	0.2	24	1	1	0.25	5	10	6
12h	B14	3	6	12	5	1	4	10	92	10	19	49	0.2	1	5	29	20	5
12h	B15	8	75	162	299	4	95	146	344	157	94	103	1	5	4	28	8	7
12h	B17	2	17	20	6	1	3	1	3	1	2	1	0.2	0.5	0.25	1	0.25	2
12h	B22	15	32	266	455	25	573	1145	3043	1367	2672	3290	6	154	693	1720	1747	132
12h	B23	7	4	8	57	2	18	12	72	13	0.2	41	0.2	1	0.25	8	10	3
12h	B25	4	2	66	4	1	2	4	33	4	20	9	1	0.5	5	12	5	19
12h	B27	8	1	51	40	6	66	50	150	56	66	93	0.2	0.5	7	17	14	22
12h	B29	7	6	31	11	2	0.625	7	39	7	11	5	0.2	1	2	7	2	9
12h	B42	6	4	17	2	0.2	1	1	5	1	1	2	0.2	1	0.25	1	2	4
12h	B43	5	7	13	45	1	11	2	14	2	2	21	0.2	0.5	0.25	4	7	7
12h	B46	7	1	13	2	1	2	2	30	2	2	71	0.2	1	1	8	25	7
12h	B48	13	88	3	20	1	21	10	73	10	0.2	30	0.2	0.5	0.25	7	6	16
12h	B51	6	2	0.1	0.625	3	0.625	2	0.25	0.2	0.2	5	0.2	1	0.25	2	13	0.8
12h	B57	5	37	115	220	12	118	147	893	154	246	972	3	13	37	155	149	16
12h	B60	2.5	52	28	168	6	36	349	1688	394	120	650	5	42	22	661	109	74
12h	B67	2.5	14	2	7	4	6	13	47	13	1	47	1	2	1	10	10	10
12h	B68	4	6	1	11	1	11	2	15	2	0.2	7	1	1	0.25	3	2	5
12h	B69	6	12	32	2	2	2	8	22	9	6	28	1	1	2	5	12	9
12h	B72	3	0.625	16	54	2	72	13	119	15	11	89	1	1	2	18	25	9
12h	B75	2.5	0.625	14	0.625	4	0.625	4	26	4	6	35	1	2	4	18	35	36
12h	B87	10	1	30	3	1	7	23	70	23	42	51	1	1	3	6	6	3
12h	B91	9	43	34	41	0.2	9	2	4	2	2	2	0.2	1	0.25	1	1	4
12h	B93	6	29	1	24	1	14	37	105	39	0.2	35	0.2	1	0.25	10	4	7
12h	B179	4.6	329.8	6.6	6.8	0.2	5.4	6.4	8.4	6.6	8.8	0.6	0.4	0.8	1.8	1.6	1.2	1.4
12h	B181	3.6	33	13.4	14.6	0.6	16.2	2.8	3.4	2.4	6.2	8	0.4	0.2	1	3	5	8.4
12h	B182	3.6	39.4	37.4	83.6	6	11	19.4	271.4	19.8	18.6	17.4	0.4	14.8	1.6	21	2.4	16.4
12h	C3	2.5	6	6	76	4	52	8	22	9	0.2	16	2	1	0.25	4	5	179
12h	C9	2.5	1	8	9	3	5	16	124	17	30	35	0.2	1	3	23	7	38
12h	C26	9	20	76	92	1	12	52	61	57	26	10	0.2	3	3	9	2	5
12h	C54	2.5	1	4	6	6	2	16	111	16	7	44	1	2	2	37	14	160
12h	C59	9	9	5	9	8	3	5	16	5	0.2	17	2	1	1	6	8	24
12h	C72	2.5	0.625	36	0.625	1	0.625	1	3	1	4	6	1	0.5	1	1	3	6
12h	C79	5	3	7	3	9	4	28	168	30	2	23	1	1	0.25	10	6	11
12h	C86	2.5	31	12	5	1	1	6	12	6	3	4	0.2	1	0.25	2	1	9
12h	C104	4	2	1	12	3	6	28	134	29	0.2	23	0.2	1	0.25	17	6	6
12h	C120	6	0.625	24	11	2	2	4	67	4	39	14	0.2	0.5	5	10	3	3
12h	C135	3	15	5	25	2	23	7	40	7	1	12	0.2	1	0.25	5	3	3
12h	C143	2.8	44.6	15	19.2	2.6	2.4	322.6	537.6	342.6	77	123.2	0.2	9.2	15.2	56	14	33
12h	D1	7	26	36	35	3	46	7	44	7	9	17	1	1	1	5	4	7
12h	D10	2.5	0.625	21	168	66	76	1078	1350	1459	1657	1829	2	0.5	349	1104	1751	131
12h	D13	2.5	8	2	0.625	2	1	9	18	10	1	23	0.2	1	1	3	4	6
12h	D18	12	10	27	7	2	0.625	3	9	4	5	7	0.2	0.5	1	4	4	4
12h	D26	2.5	11	65	169	8	32	58	234	63	68	116	1	3	7	34	27	12
12h	D27	2.5	36	95	5	5	7	8	37	9	27	713	1	1	6	8	18	24
12h	D56	15	5	19	0.625	21	0.625	4	15	5	6	19	0.2	1	2	5	17	21
12h	D65	8	10	11	17	5	15	8	33	8	3	29	1	2	1	14	17	11
12h	D72	2.5	8	18	6	16	3	70	205	79	47	422	2	17	25	134	271	13
12h	D80	3.2	24.2	2.6	4.2	2.4	7.4	97.8	85.4	329.6	0.2	183	1.6	23.4	2.8	45.8	137.2	22
