# Supplementary material for: Targeted Metabolomics Uncovers NorCA’s Role as a Potent Immunomodulator in Acute Pancreatitis by Promoting Macrophage Reprogramming and Efferocytosis
Source: Int J Mol Sci. 2026 May 15;27(10):4421. doi: 10.3390/ijms27104421 (PMC13207563; doi:10.3390/ijms27104421)
Supplement: Supplementary file 1 [file ijms-27-04421-s001.zip › Supplementary Data/Supplementary Data 5 (mice raw data).xlsx]

## Sheet: Sheet1
The original data for NorCA and other bile acid concentrations at time 0 and 12 h in pancreatitis (AP) mice model .
Time	0h					12h
Unit: nmol/L	NC1	NC2	NC3	NC4	NC5	AP1	AP2	AP3	AP4	AP5	SAP1	SAP2	SAP3	SAP4	SAP5
TaMCA	128.2	73.9	46.3	154.1	200.4	65.1	46.7	27.8	145.7	73.1	93.9	69.2	83.3	143.1	316.5
TbMCA	2658	1884.5	2180.9	2283.2	1674.5	2218.8	1045.5	2190.6	2775.1	3102.9	2273.5	3953.4	3494.6	7070.7	8345.4
TCA	605.3	495	351	734.3	428	581.8	254.1	405	723.2	541.1	343.4	593.6	544.3	1024	1080.3
TUDCA	139.1	126.4	82.4	119.1	62.6	95.7	62.3	74	59.7	94.9	44	62.7	59.1	108.8	95
TCDCA	46.3	43.4	41.4	83.1	62.5	19	20.5	21.6	36.7	36.3	11.5	16.3	23.1	35.3	65.7
aMCA	6.7	5.8	9.2	6.8	9.9	11.7	3.1	3.8	9	3.1	14.7	7.6	13	11.5	23
bMCA	74.3	53.4	85.7	113.1	79.8	111	25.8	33.4	54.6	35.1	262.9	56.2	85.4	151.6	133.2
CA	25	14.4	15.4	21.3	25.3	5.5	1.9	11.2	7.5	4.5	296.4	84.6	16.8	167.7	78.7
GCA	1.1	0.7	2	5.1	6.5	1.9	1.3	1.7	1.9	1.1	1.1	1.1	1.4	3	2.3
UDCA	5.3	2.1	5.9	10	3.2	3.9	3.9	3.7	3.7	1.6	30.1	13.2	0.7	22.5	8.2
CDCA	15.3	10.5	10	17.9	10.9	13.2	6	4.4	6.5	6.3	10.7	2.1	3.7	6.2	6.1
TwMCA	1167.7	1020.8	913.5	888.4	1167	907.2	588.1	995	1213.2	1455.4	1258.7	1346.2	863.9	1628.7	1918.3
THDCA	175.7	110.7	69.2	175.6	176.6	50.4	65.3	64.1	37.4	82	99.1	45.2	14.6	47.7	74.1
TDCA	189.5	130.1	140.3	260.8	131.8	164.5	56.7	129.1	361	67.7	199.6	146.5	113.3	177.5	202.4
TLCA	2	0.15	1.5	4.4	2.4	0.15	0.15	1.5	0.15	0.15	2.4	1.6	0.15	1.5	2.8
DHCA	3.4	2.8	2.5	2.5	2.6	2.6	2.9	2.5	3	2.7	3.9	2.7	0.24	2.8	3
UCA	0.1	0.3	0.1	0.2	0.2	0.3	0.1	0.2	0.1	0.2	0.2	0.9	0.2	0.2	0.1
wMCA	63.7	30.8	35.4	55.5	37.2	114.5	25.8	37.5	90.4	50.3	99.8	62	50.4	96.4	76.3
HCA	4.2	4.1	4.1	4.1	4.3	4.2	4	4.3	4.1	4	4.5	4.7	4.7	4.2	0.4
ACA	0.42	5	5.4	4.2	4.3	0.42	0.42	0.42	0.42	0.42	16.1	5.4	6.8	0.42	6.9
muroCA	0.37	3.8	0.37	3.8	5.1	4.7	0.37	4.2	4.2	3.9	4.4	4.3	4.8	3.7	3.8
bUDCA	2.2	1.4	1.4	1.1	2.6	1.9	1.8	1.1	1.7	1.6	1.5	1.2	1.2	1.6	2.3
bHDCA	1.1	0.6	1.4	0.8	2.6	2.2	0.7	0.6	1.6	1	1.2	0.6	0.6	1.9	1.8
HDCA	12.9	14.1	32.3	55.8	6.9	7.1	12	47.2	5.1	17.9	1.1	4.1	11.4	13.9	8.3
bDCA	3.6	2.6	3.4	6	7.1	5.6	1.6	9.3	4.2	1.8	5	5	5.9	2.6	5.2
DCA	144.6	120.4	126.2	236.7	210.5	262.5	74	58	36	74.9	295.3	136.6	133.7	188.4	165.5
LCA	11.3	9.8	10.8	15.9	12.7	11.4	1.6	3.1	4.9	4.6	6.3	5.8	2.1	5	4.8
isoLCA	2.9	2.8	2.8	2.9	3.8	3.8	2.8	3.1	2.9	3.2	3	3.2	2.7	2.8	3.2
Dehydro-LCA	1.6	1.2	5	2.5	4.1	2.4	1.2	1.5	1	1.4	1.6	1.7	1.1	1.4	1.3
7-Keto-LCA	5.6	5.3	4.6	5.4	8.1	5.3	3.4	4.3	5.7	5	9.7	4	3.5	5	3.9
12-KetoLCA	13.1	8.3	9.9	25.1	21.7	13	3.3	6.1	7.1	6.5	37.5	16.7	18.6	26.8	31
apoCA	3.7	2.2	3.2	5	5.7	5.7	2.5	2.1	2.6	2.1	3	3.3	2.5	3	3.5
6,7-Diketo-LCA	3.3	3.4	3.1	3.1	3.2	3	3.2	3.2	3.3	0.3	3.2	3.2	3.1	3.1	3.2
7-DHCA	1.8	2.8	1.3	5.2	3.1	4	3.4	2.2	2.4	2.5	40.8	8.6	5.6	20.4	18
12-DHCA	3.9	3	2.6	3.7	5.2	3.5	2.6	2.4	2.9	2.9	6.1	3.6	5.1	6.5	5.5
3-DHCA	4.6	4.4	4.1	4.3	6.4	3.8	5.2	4	4.2	4.2	4	6.1	4.2	4.7	6.3
NorCA	1.3	2.2	1.4	1.3	1.5	1.2	2.2	1.4	1.3	2.7	3.8	4.7	4.2	5.2	5.6
NorDCA	9.3	7.4	3.2	11.5	14.7	9.5	12.3	9.2	16.4	10.4	8.4	10.2	7.4	13.8	7.2
